# Supplementary material for: Imitation Combined with a Characteristic Stimulus Duration Results in Robust Collective Decision-Making
Source: PLoS One. 2015 Oct 14;10(10):e0140188. doi: 10.1371/journal.pone.0140188 (PMC4605660; doi:10.1371/journal.pone.0140188)
Supplement: S1 File — Each row corresponds to an individual in each replication. Columns: “Replic” = Replication number; “Initiator” = Identity of the initiator; “Ident” = Identity of the individual; “Latency” = Departure latency since the initiator departure; “Departure_Rank” = Departure rank; “Status” = Status of the individual (“t” = initiator and “f” = naive individual); “n_M” = Number of individuals in M when the individual departs; “n_SS” = Number of individuals in SS when the individual departs; “Size” = Group Size. (TXT) [file pone.0140188.s016.txt]

Replic	Initiator	Ident	Latency	Departure_Rank	Status	n_M	n_SS	Size
1	1	1	0	1	t	0	32	32
1	1	12	1	2	f	1	31	32
1	1	14	1.16	3	f	2	30	32
1	1	15	1.33	4	f	3	29	32
1	1	18	1.5	5	f	4	28	32
1	1	20	1.66	6	f	5	27	32
1	1	32	1.83	7	f	6	26	32
1	1	2	2	8	f	7	25	32
1	1	3	2.1	9	f	8	24	32
1	1	7	2.2	10	f	9	23	32
1	1	9	2.3	11	f	10	22	32
1	1	11	2.4	12	f	11	21	32
1	1	19	2.5	13	f	12	20	32
1	1	21	2.6	14	f	13	19	32
1	1	23	2.7	15	f	14	18	32
1	1	25	2.8	16	f	15	17	32
1	1	31	2.9	17	f	16	16	32
1	1	4	3	18	f	17	15	32
1	1	5	3.077	19	f	18	14	32
1	1	6	3.153	20	f	19	13	32
1	1	8	3.231	21	f	20	12	32
1	1	16	3.308	22	f	21	11	32
1	1	17	3.385	23	f	22	10	32
1	1	22	3.462	24	f	23	9	32
1	1	24	3.538	25	f	24	8	32
1	1	26	3.615	26	f	25	7	32
1	1	27	3.692	27	f	26	6	32
1	1	28	3.769	28	f	27	5	32
1	1	29	3.846	29	f	28	4	32
1	1	30	3.923	30	f	29	3	32
1	1	10	4	31	f	30	2	32
1	1	13	4.5	32	f	31	1	32
2	12	1	0	1	t	0	8	8
2	12	3	0.25	2	f	1	7	8
2	12	7	0.5	3	f	2	6	8
2	12	8	0.75	4	f	3	5	8
2	12	2	1	5	f	4	4	8
2	12	4	1.33	6	f	5	3	8
2	12	5	1.66	7	f	6	2	8
2	12	6	3	8	f	7	1	8
4	1	1	0	1	t	0	16	16
4	1	13	1	2	f	1	15	16
4	1	14	1.5	3	f	2	14	16
4	1	6	2	4	f	3	13	16
4	1	8	2.1429	5	f	4	12	16
4	1	9	2.2857	6	f	5	11	16
4	1	10	2.4286	7	f	6	10	16
4	1	11	2.5714	8	f	7	9	16
4	1	15	2.7143	9	f	8	8	16
4	1	16	2.8571	10	f	9	7	16
4	1	2	3	11	f	10	6	16
4	1	3	3.33	12	f	11	5	16
4	1	12	3.66	13	f	12	4	16
4	1	7	4	14	f	13	3	16
4	1	4	5	15	f	14	2	16
4	1	5	5.5	16	f	15	1	16
5	12	1	0	1	t	0	32	32
5	12	14	2	2	f	1	31	32
5	12	15	6	3	f	2	30	32
5	12	17	8	4	f	3	29	32
5	12	13	9	5	f	4	28	32
5	12	20	9.33	6	f	5	27	32
5	12	21	9.66	7	f	6	26	32
5	12	3	10	8	f	7	25	32
5	12	6	10.167	9	f	8	24	32
5	12	22	10.333	10	f	9	23	32
5	12	26	10.5	11	f	10	22	32
5	12	30	10.667	12	f	11	21	32
5	12	31	10.833	13	f	12	20	32
5	12	2	11	14	f	13	19	32
5	12	4	11.125	15	f	14	18	32
5	12	10	11.25	16	f	15	17	32
5	12	11	11.325	17	f	16	16	32
5	12	16	11.5	18	f	17	15	32
5	12	19	11.625	19	f	18	14	32
5	12	24	11.75	20	f	19	13	32
5	12	27	11.875	21	f	20	12	32
5	12	5	12	22	f	21	11	32
5	12	7	12.091	23	f	22	10	32
5	12	8	12.182	24	f	23	9	32
5	12	9	12.273	25	f	24	8	32
5	12	12	12.364	26	f	25	7	32
5	12	18	12.455	27	f	26	6	32
5	12	23	12.545	28	f	27	5	32
5	12	25	12.636	29	f	28	4	32
5	12	28	12.727	30	f	29	3	32
5	12	29	12.818	31	f	30	2	32
5	12	32	12.909	32	f	31	1	32
6	24	1	0	1	t	0	8	8
6	24	4	0.5	2	f	1	7	8
6	24	2	1	3	f	2	6	8
6	24	5	1.25	4	f	3	5	8
6	24	6	1.5	5	f	4	4	8
6	24	8	1.75	6	f	5	3	8
6	24	7	2	7	f	6	2	8
6	24	3	6	8	f	7	1	8
7	12	1	0	1	t	0	16	16
7	12	2	2	2	f	1	15	16
7	12	5	4	3	f	2	14	16
7	12	3	5	4	f	3	13	16
7	12	4	6	5	f	4	12	16
7	12	6	6.33	6	f	5	11	16
7	12	10	6.66	7	f	6	10	16
7	12	9	7	8	f	7	9	16
7	12	12	7.33	9	f	8	8	16
7	12	15	7.66	10	f	9	7	16
7	12	11	9	11	f	10	6	16
7	12	7	10	12	f	11	5	16
7	12	13	11	13	f	12	4	16
7	12	8	12	14	f	13	3	16
7	12	16	12.5	15	f	14	2	16
7	12	14	13	16	f	15	1	16
9	1	1	0	1	t	0	8	8
9	1	5	0.5	2	f	1	7	8
9	1	7	1	3	f	2	6	8
9	1	8	1.5	4	f	3	5	8
9	1	2	2	5	f	4	4	8
9	1	3	2.25	6	f	5	3	8
9	1	4	2.5	7	f	6	2	8
9	1	6	2.75	8	f	7	1	8
11	24	1	0	1	t	0	16	16
11	24	2	1	2	f	1	15	16
11	24	3	1.5	3	f	2	14	16
11	24	6	3	4	f	3	13	16
11	24	4	5	5	f	4	12	16
11	24	5	5.33	6	f	5	11	16
11	24	7	5.66	7	f	6	10	16
11	24	8	6	8	f	7	9	16
11	24	9	6.16	9	f	8	8	16
11	24	10	6.33	10	f	9	7	16
11	24	12	6.5	11	f	10	6	16
11	24	13	6.66	12	f	11	5	16
11	24	14	6.83	13	f	12	4	16
11	24	11	8	14	f	13	3	16
11	24	15	8.33	15	f	14	2	16
11	24	16	8.66	16	f	15	1	16
12	1	1	0	1	t	0	32	32
12	1	2	1	2	f	1	31	32
12	1	3	1.2	3	f	2	30	32
12	1	20	1.4	4	f	3	29	32
12	1	29	1.6	5	f	4	28	32
12	1	32	1.8	6	f	5	27	32
12	1	21	2	7	f	6	26	32
12	1	23	2.33	8	f	7	25	32
12	1	26	2.66	9	f	8	24	32
12	1	19	3	10	f	9	23	32
12	1	22	3.33	11	f	10	22	32
12	1	25	3.66	12	f	11	21	32
12	1	24	4	13	f	12	20	32
12	1	17	5	14	f	13	19	32
12	1	27	5.5	15	f	14	18	32
12	1	4	6	16	f	15	17	32
12	1	6	6.1429	17	f	16	16	32
12	1	10	6.2857	18	f	17	15	32
12	1	15	6.4286	19	f	18	14	32
12	1	16	6.5714	20	f	19	13	32
12	1	30	6.7142	21	f	20	12	32
12	1	31	6.8571	22	f	21	11	32
12	1	7	7	23	f	22	10	32
12	1	8	7.16	24	f	23	9	32
12	1	11	7.33	25	f	24	8	32
12	1	13	7.5	26	f	25	7	32
12	1	14	7.66	27	f	26	6	32
12	1	28	7.83	28	f	27	5	32
12	1	5	8	29	f	28	4	32
12	1	9	8.25	30	f	29	3	32
12	1	12	8.5	31	f	30	2	32
12	1	18	8.75	32	f	31	1	32
13	24	1	0	1	t	0	32	32
13	24	16	3	2	f	1	31	32
13	24	19	3.25	3	f	2	30	32
13	24	21	3.5	4	f	3	29	32
13	24	26	3.75	5	f	4	28	32
13	24	4	4	6	f	5	27	32
13	24	7	4.083	7	f	6	26	32
13	24	8	4.167	8	f	7	25	32
13	24	11	4.25	9	f	8	24	32
13	24	17	4.333	10	f	9	23	32
13	24	18	4.417	11	f	10	22	32
13	24	20	4.5	12	f	11	21	32
13	24	24	4.583	13	f	12	20	32
13	24	25	4.667	14	f	13	19	32
13	24	27	4.75	15	f	14	18	32
13	24	28	4.833	16	f	15	17	32
13	24	31	4.917	17	f	16	16	32
13	24	6	5	18	f	17	15	32
13	24	12	5.25	19	f	18	14	32
13	24	13	5.5	20	f	19	13	32
13	24	30	5.75	21	f	20	12	32
13	24	9	6	22	f	21	11	32
13	24	10	6.2	23	f	22	10	32
13	24	14	6.4	24	f	23	9	32
13	24	23	6.6	25	f	24	8	32
13	24	32	6.8	26	f	25	7	32
13	24	2	7	27	f	26	6	32
13	24	15	7.33	28	f	27	5	32
13	24	22	7.66	29	f	28	4	32
13	24	3	8	30	f	29	3	32
13	24	5	8.33	31	f	30	2	32
13	24	29	8.66	32	f	31	1	32
14	1	1	0	1	t	0	16	16
14	1	3	1	2	f	1	15	16
14	1	4	1.25	3	f	2	14	16
14	1	5	1.5	4	f	3	13	16
14	1	9	1.75	5	f	4	12	16
14	1	2	2	6	f	5	11	16
14	1	10	2.33	7	f	6	10	16
14	1	11	2.66	8	f	7	9	16
14	1	6	3	9	f	8	8	16
14	1	7	3.25	10	f	9	7	16
14	1	8	3.5	11	f	10	6	16
14	1	14	3.75	12	f	11	5	16
14	1	12	4	13	f	12	4	16
14	1	15	4.5	14	f	13	3	16
14	1	13	5	15	f	14	2	16
14	1	16	6	16	f	15	1	16
16	1	1	0	1	t	0	32	32
16	1	26	0.5	2	f	1	31	32
16	1	17	2	3	f	2	30	32
16	1	15	3	4	f	3	29	32
16	1	18	3.25	5	f	4	28	32
16	1	20	3.5	6	f	5	27	32
16	1	21	3.75	7	f	6	26	32
16	1	2	4	8	f	7	25	32
16	1	16	4.33	9	f	8	24	32
16	1	19	4.66	10	f	9	23	32
16	1	3	5	11	f	10	22	32
16	1	13	5.33	12	f	11	21	32
16	1	14	5.66	13	f	12	20	32
16	1	27	6	14	f	13	19	32
16	1	28	6.33	15	f	14	18	32
16	1	29	6.66	16	f	15	17	32
16	1	4	7	17	f	16	16	32
16	1	10	7.125	18	f	17	15	32
16	1	11	7.25	19	f	18	14	32
16	1	12	7.375	20	f	19	13	32
16	1	22	7.5	21	f	20	12	32
16	1	24	7.625	22	f	21	11	32
16	1	25	7.75	23	f	22	10	32
16	1	32	7.875	24	f	23	9	32
16	1	5	8	25	f	24	8	32
16	1	6	8.1429	26	f	25	7	32
16	1	7	8.2857	27	f	26	6	32
16	1	8	8.4286	28	f	27	5	32
16	1	9	8.5714	29	f	28	4	32
16	1	30	8.7142	30	f	29	3	32
16	1	31	8.8571	31	f	30	2	32
16	1	23	9	32	f	31	1	32
17	12	1	0	1	t	0	16	16
17	12	3	1	2	f	1	15	16
17	12	2	2	3	f	2	14	16
17	12	4	4	4	f	3	13	16
17	12	5	5	5	f	4	12	16
17	12	6	5.25	6	f	5	11	16
17	12	7	5.5	7	f	6	10	16
17	12	8	5.75	8	f	7	9	16
17	12	10	7	9	f	8	8	16
17	12	13	7.5	10	f	9	7	16
17	12	11	8	11	f	10	6	16
17	12	9	11	12	f	11	5	16
17	12	12	11.5	13	f	12	4	16
17	12	14	13	14	f	13	3	16
17	12	15	14	15	f	14	2	16
17	12	16	17	16	f	15	1	16
18	1	1	0	1	t	0	8	8
18	1	6	1	2	f	1	7	8
18	1	7	1.5	3	f	2	6	8
18	1	2	5	4	f	3	5	8
18	1	3	5.25	5	f	4	4	8
18	1	4	5.5	6	f	5	3	8
18	1	5	5.75	7	f	6	2	8
18	1	8	6	8	f	7	1	8
19	12	1	0	1	t	0	32	32
19	12	6	16	2	f	1	31	32
19	12	13	16.25	3	f	2	30	32
19	12	30	16.5	4	f	3	29	32
19	12	31	16.75	5	f	4	28	32
19	12	2	17	6	f	5	27	32
19	12	3	17.111	7	f	6	26	32
19	12	4	17.222	8	f	7	25	32
19	12	5	17.333	9	f	8	24	32
19	12	7	17.444	10	f	9	23	32
19	12	9	17.555	11	f	10	22	32
19	12	16	17.666	12	f	11	21	32
19	12	18	17.777	13	f	12	20	32
19	12	21	17.889	14	f	13	19	32
19	12	8	18	15	f	14	18	32
19	12	12	18.111	16	f	15	17	32
19	12	14	18.222	17	f	16	16	32
19	12	15	18.333	18	f	17	15	32
19	12	17	18.444	19	f	18	14	32
19	12	20	18.555	20	f	19	13	32
19	12	22	18.666	21	f	20	12	32
19	12	24	18.777	22	f	21	11	32
19	12	29	18.889	23	f	22	10	32
19	12	11	20	24	f	23	9	32
19	12	23	20.25	25	f	24	8	32
19	12	25	20.5	26	f	25	7	32
19	12	26	20.75	27	f	26	6	32
19	12	10	21	28	f	27	5	32
19	12	27	21.33	29	f	28	4	32
19	12	32	21.66	30	f	29	3	32
19	12	28	23	31	f	30	2	32
19	12	19	25	32	f	31	1	32
20	24	1	0	1	t	0	16	16
20	24	2	2	2	f	1	15	16
20	24	3	2.16	3	f	2	14	16
20	24	4	2.33	4	f	3	13	16
20	24	12	2.5	5	f	4	12	16
20	24	13	2.66	6	f	5	11	16
20	24	15	2.83	7	f	6	10	16
20	24	5	3	8	f	7	9	16
20	24	6	3.1429	9	f	8	8	16
20	24	8	3.2857	10	f	9	7	16
20	24	9	3.4286	11	f	10	6	16
20	24	10	3.5714	12	f	11	5	16
20	24	11	3.7143	13	f	12	4	16
20	24	14	3.8571	14	f	13	3	16
20	24	16	5	15	f	14	2	16
20	24	7	6	16	f	15	1	16
21	1	1	0	1	t	0	32	32
21	1	9	1	2	f	1	31	32
21	1	5	2	3	f	2	30	32
21	1	3	3	4	f	3	29	32
21	1	4	3.5	5	f	4	28	32
21	1	6	4	6	f	5	27	32
21	1	24	4.5	7	f	6	26	32
21	1	2	5	8	f	7	25	32
21	1	10	5.16	9	f	8	24	32
21	1	11	5.33	10	f	9	23	32
21	1	14	5.5	11	f	10	22	32
21	1	17	5.66	12	f	11	21	32
21	1	25	5.83	13	f	12	20	32
21	1	12	6	14	f	13	19	32
21	1	13	6.25	15	f	14	18	32
21	1	20	6.5	16	f	15	17	32
21	1	21	6.75	17	f	16	16	32
21	1	15	7	18	f	17	15	32
21	1	18	7.33	19	f	18	14	32
21	1	19	7.66	20	f	19	13	32
21	1	16	8	21	f	20	12	32
21	1	27	8.5	22	f	21	11	32
21	1	32	9	23	f	22	10	32
21	1	29	10	24	f	23	9	32
21	1	7	11	25	f	24	8	32
21	1	23	11.25	26	f	25	7	32
21	1	26	11.5	27	f	26	6	32
21	1	28	11.75	28	f	27	5	32
21	1	8	12	29	f	28	4	32
21	1	22	12.33	30	f	29	3	32
21	1	31	12.66	31	f	30	2	32
21	1	30	15	32	f	31	1	32
22	24	1	0	1	t	0	32	32
22	24	2	1	2	f	1	31	32
22	24	7	1.16	3	f	2	30	32
22	24	8	1.33	4	f	3	29	32
22	24	11	1.5	5	f	4	28	32
22	24	13	1.66	6	f	5	27	32
22	24	14	1.83	7	f	6	26	32
22	24	3	2	8	f	7	25	32
22	24	4	2.059	9	f	8	24	32
22	24	5	2.118	10	f	9	23	32
22	24	10	2.176	11	f	10	22	32
22	24	12	2.235	12	f	11	21	32
22	24	15	2.294	13	f	12	20	32
22	24	16	2.353	14	f	13	19	32
22	24	17	2.412	15	f	14	18	32
22	24	18	2.471	16	f	15	17	32
22	24	19	2.529	17	f	16	16	32
22	24	20	2.588	18	f	17	15	32
22	24	22	2.647	19	f	18	14	32
22	24	23	2.706	20	f	19	13	32
22	24	24	2.765	21	f	20	12	32
22	24	25	2.824	22	f	21	11	32
22	24	26	2.882	23	f	22	10	32
22	24	27	2.941	24	f	23	9	32
22	24	21	3	25	f	24	8	32
22	24	28	3.16	26	f	25	7	32
22	24	29	3.33	27	f	26	6	32
22	24	30	3.5	28	f	27	5	32
22	24	31	3.66	29	f	28	4	32
22	24	32	3.83	30	f	29	3	32
22	24	6	5	31	f	30	2	32
22	24	9	6	32	f	31	1	32
23	24	1	0	1	t	0	8	8
23	24	2	1	2	f	1	7	8
23	24	3	1.2	3	f	2	6	8
23	24	4	1.4	4	f	3	5	8
23	24	5	1.6	5	f	4	4	8
23	24	6	1.8	6	f	5	3	8
23	24	7	2	7	f	6	2	8
23	24	8	2.5	8	f	7	1	8
25	1	1	0	1	t	0	16	16
25	1	7	0.5	2	f	1	15	16
25	1	2	1	3	f	2	14	16
25	1	9	1.5	4	f	3	13	16
25	1	5	2	5	f	4	12	16
25	1	6	2.2	6	f	5	11	16
25	1	10	2.4	7	f	6	10	16
25	1	11	2.6	8	f	7	9	16
25	1	15	2.8	9	f	8	8	16
25	1	12	3	10	f	9	7	16
25	1	14	3.33	11	f	10	6	16
25	1	16	3.66	12	f	11	5	16
25	1	8	4	13	f	12	4	16
25	1	13	4.5	14	f	13	3	16
25	1	4	4.5	15	f	14	2	16
25	1	3	5	16	f	15	1	16
26	24	1	0	1	t	0	8	8
26	24	5	1	2	f	1	7	8
26	24	2	2	3	f	2	6	8
26	24	6	2.33	4	f	3	5	8
26	24	8	2.66	5	f	4	4	8
26	24	3	3	6	f	5	3	8
26	24	4	3.33	7	f	6	2	8
26	24	7	3.66	8	f	7	1	8
27	12	1	0	1	t	0	32	32
27	12	27	4	2	f	1	31	32
27	12	14	5	3	f	2	30	32
27	12	15	5.5	4	f	3	29	32
27	12	9	6	5	f	4	28	32
27	12	22	6.5	6	f	5	27	32
27	12	23	7	7	f	6	26	32
27	12	24	7.33	8	f	7	25	32
27	12	32	7.66	9	f	8	24	32
27	12	2	8	10	f	9	23	32
27	12	7	8.125	11	f	10	22	32
27	12	8	8.25	12	f	11	21	32
27	12	12	8.325	13	f	12	20	32
27	12	13	8.5	14	f	13	19	32
27	12	17	8.625	15	f	14	18	32
27	12	25	8.75	16	f	15	17	32
27	12	28	8.825	17	f	16	16	32
27	12	3	9	18	f	17	15	32
27	12	4	9.083	19	f	18	14	32
27	12	5	9.167	20	f	19	13	32
27	12	11	9.25	21	f	20	12	32
27	12	16	9.333	22	f	21	11	32
27	12	18	9.417	23	f	22	10	32
27	12	19	9.5	24	f	23	9	32
27	12	20	9.583	25	f	24	8	32
27	12	21	9.667	26	f	25	7	32
27	12	29	9.75	27	f	26	6	32
27	12	30	9.833	28	f	27	5	32
27	12	31	9.917	29	f	28	4	32
27	12	6	10	30	f	29	3	32
27	12	10	10.33	31	f	30	2	32
27	12	26	10.66	32	f	31	1	32
28	1	1	0	1	t	0	32	32
28	1	4	0.5	2	f	1	31	32
28	1	10	1	3	f	2	30	32
28	1	11	1.33	4	f	3	29	32
28	1	12	1.66	5	f	4	28	32
28	1	3	2	6	f	5	27	32
28	1	6	2.1429	7	f	6	26	32
28	1	8	2.2857	8	f	7	25	32
28	1	13	2.4286	9	f	8	24	32
28	1	14	2.5714	10	f	9	23	32
28	1	15	2.7142	11	f	10	22	32
28	1	16	2.8571	12	f	11	21	32
28	1	9	3	13	f	12	20	32
28	1	17	5	14	f	13	19	32
28	1	19	5.5	15	f	14	18	32
28	1	28	6	16	f	15	17	32
28	1	20	7	17	f	16	16	32
28	1	22	7.33	18	f	17	15	32
28	1	26	7.66	19	f	18	14	32
28	1	5	8	20	f	19	13	32
28	1	18	8.25	21	f	20	12	32
28	1	21	8.5	22	f	21	11	32
28	1	29	8.75	23	f	22	10	32
28	1	7	9	24	f	23	9	32
28	1	23	9.167	25	f	24	8	32
28	1	27	9.33	26	f	25	7	32
28	1	30	9.5	27	f	26	6	32
28	1	31	9.667	28	f	27	5	32
28	1	32	9.833	29	f	28	4	32
28	1	2	10	30	f	29	3	32
28	1	25	10.5	31	f	30	2	32
28	1	24	11	32	f	31	1	32
29	12	1	0	1	t	0	8	8
29	12	4	1	2	f	1	7	8
29	12	2	2	3	f	2	6	8
29	12	3	2.25	4	f	3	5	8
29	12	5	2.5	5	f	4	4	8
29	12	6	2.75	6	f	5	3	8
29	12	7	3	7	f	6	2	8
29	12	8	4	8	f	7	1	8
30	12	1	0	1	t	0	8	8
30	12	5	4	2	f	1	7	8
30	12	6	4.5	3	f	2	6	8
30	12	2	5	4	f	3	5	8
30	12	3	5.33	5	f	4	4	8
30	12	8	5.66	6	f	5	3	8
30	12	7	6	7	f	6	2	8
30	12	4	7	8	f	7	1	8
32	1	1	0	1	t	0	8	8
32	1	6	0.5	2	f	1	7	8
32	1	8	1	3	f	2	6	8
32	1	2	2	4	f	3	5	8
32	1	4	2.33	5	f	4	4	8
32	1	5	2.66	6	f	5	3	8
32	1	3	3	7	f	6	2	8
32	1	7	3.5	8	f	7	1	8
33	12	1	0	1	t	0	16	16
33	12	4	0.5	2	f	1	15	16
33	12	3	1	3	f	2	14	16
33	12	5	2	4	f	3	13	16
33	12	6	3	5	f	4	12	16
33	12	9	3.16	6	f	5	11	16
33	12	10	3.33	7	f	6	10	16
33	12	11	3.5	8	f	7	9	16
33	12	12	3.66	9	f	8	8	16
33	12	14	3.83	10	f	9	7	16
33	12	13	4	11	f	10	6	16
33	12	15	4.33	12	f	11	5	16
33	12	16	4.66	13	f	12	4	16
33	12	2	5	14	f	13	3	16
33	12	8	5.5	15	f	14	2	16
33	12	7	7	16	f	15	1	16
34	24	1	0	1	t	0	32	32
34	24	25	14	2	f	1	31	32
34	24	5	16	3	f	2	30	32
34	24	3	17	4	f	3	29	32
34	24	16	17.33	5	f	4	28	32
34	24	24	17.66	6	f	5	27	32
34	24	4	18	7	f	6	26	32
34	24	2	19	8	f	7	25	32
34	24	19	19.5	9	f	8	24	32
34	24	13	20	10	f	9	23	32
34	24	17	20.2	11	f	10	22	32
34	24	18	20.4	12	f	11	21	32
34	24	20	20.6	13	f	12	20	32
34	24	21	20.8	14	f	13	19	32
34	24	6	21	15	f	14	18	32
34	24	8	21.25	16	f	15	17	32
34	24	15	21.5	17	f	16	16	32
34	24	29	21.75	18	f	17	15	32
34	24	9	22	19	f	18	14	32
34	24	26	22.25	20	f	19	13	32
34	24	27	22.5	21	f	20	12	32
34	24	28	22.75	22	f	21	11	32
34	24	7	23	23	f	22	10	32
34	24	14	23.5	24	f	23	9	32
34	24	12	24	25	f	24	8	32
34	24	23	24.5	26	f	25	7	32
34	24	10	25	27	f	26	6	32
34	24	22	25.5	28	f	27	5	32
34	24	32	27	29	f	28	4	32
34	24	11	28	30	f	29	3	32
34	24	31	28.5	31	f	30	2	32
34	24	30	29	32	f	31	1	32
35	1	1	0	1	t	0	32	32
35	1	6	2	2	f	1	31	32
35	1	3	3	3	f	2	30	32
35	1	5	3.1429	4	f	3	29	32
35	1	11	3.2857	5	f	4	28	32
35	1	13	3.4286	6	f	5	27	32
35	1	14	3.5714	7	f	6	26	32
35	1	16	3.7142	8	f	7	25	32
35	1	19	3.8571	9	f	8	24	32
35	1	7	4	10	f	9	23	32
35	1	8	4.25	11	f	10	22	32
35	1	9	4.5	12	f	11	21	32
35	1	12	4.75	13	f	12	20	32
35	1	26	6	14	f	13	19	32
35	1	10	7	15	f	14	18	32
35	1	27	8	16	f	15	17	32
35	1	28	8.33	17	f	16	16	32
35	1	29	8.66	18	f	17	15	32
35	1	23	11	19	f	18	14	32
35	1	24	11.33	20	f	19	13	32
35	1	25	11.66	21	f	20	12	32
35	1	20	12	22	f	21	11	32
35	1	30	12.33	23	f	22	10	32
35	1	32	12.66	24	f	23	9	32
35	1	4	13	25	f	24	8	32
35	1	15	13.1429	26	f	25	7	32
35	1	17	13.2857	27	f	26	6	32
35	1	18	13.4286	28	f	27	5	32
35	1	21	13.5714	29	f	28	4	32
35	1	22	13.7142	30	f	29	3	32
35	1	31	13.8571	31	f	30	2	32
35	1	2	14	32	f	31	1	32
36	24	1	0	1	t	0	16	16
36	24	3	1	2	f	1	15	16
36	24	5	1.25	3	f	2	14	16
36	24	6	1.5	4	f	3	13	16
36	24	8	1.75	5	f	4	12	16
36	24	2	2	6	f	5	11	16
36	24	4	2.5	7	f	6	10	16
36	24	7	3	8	f	7	9	16
36	24	11	3.33	9	f	8	8	16
36	24	12	3.66	10	f	9	7	16
36	24	9	4	11	f	10	6	16
36	24	10	4.5	12	f	11	5	16
36	24	13	7	13	f	12	4	16
36	24	14	7.33	14	f	13	3	16
36	24	15	7.66	15	f	14	2	16
36	24	16	8	16	f	15	1	16
38	1	1	0	1	t	0	16	16
38	1	4	0.5	2	f	1	15	16
38	1	5	1	3	f	2	14	16
38	1	6	2	4	f	3	13	16
38	1	3	3	5	f	4	12	16
38	1	8	3.25	6	f	5	11	16
38	1	9	3.5	7	f	6	10	16
38	1	14	3.75	8	f	7	9	16
38	1	7	4	9	f	8	8	16
38	1	10	4.25	10	f	9	7	16
38	1	12	4.5	11	f	10	6	16
38	1	13	4.75	12	f	11	5	16
38	1	2	5	13	f	12	4	16
38	1	11	5.33	14	f	13	3	16
38	1	15	5.66	15	f	14	2	16
38	1	16	6	16	f	15	1	16
39	24	1	0	1	t	0	8	8
39	24	8	1	2	f	1	7	8
39	24	3	2	3	f	2	6	8
39	24	4	2.33	4	f	3	5	8
39	24	7	2.66	5	f	4	4	8
39	24	2	3	6	f	5	3	8
39	24	5	3.33	7	f	6	2	8
39	24	6	3.66	8	f	7	1	8
40	12	1	0	1	t	0	32	32
40	12	2	1	2	f	1	31	32
40	12	4	8	3	f	2	30	32
40	12	5	8.5	4	f	3	29	32
40	12	3	9	5	f	4	28	32
40	12	6	9.25	6	f	5	27	32
40	12	18	9.5	7	f	6	26	32
40	12	19	9.75	8	f	7	25	32
40	12	8	10	9	f	8	24	32
40	12	10	10.2	10	f	9	23	32
40	12	14	10.4	11	f	10	22	32
40	12	20	10.6	12	f	11	21	32
40	12	21	10.8	13	f	12	20	32
40	12	7	11	14	f	13	19	32
40	12	11	11.1429	15	f	14	18	32
40	12	13	11.2857	16	f	15	17	32
40	12	17	11.4286	17	f	16	16	32
40	12	22	11.5714	18	f	17	15	32
40	12	23	11.7142	19	f	18	14	32
40	12	24	11.8571	20	f	19	13	32
40	12	9	12	21	f	20	12	32
40	12	12	12.167	22	f	21	11	32
40	12	15	12.333	23	f	22	10	32
40	12	16	12.5	24	f	23	9	32
40	12	25	12.667	25	f	24	8	32
40	12	26	12.833	26	f	25	7	32
40	12	27	13	27	f	26	6	32
40	12	28	13.25	28	f	27	5	32
40	12	29	13.5	29	f	28	4	32
40	12	31	13.75	30	f	29	3	32
40	12	30	14	31	f	30	2	32
40	12	32	15	32	f	31	1	32
42	12	1	0	1	t	0	8	8
42	12	2	1	2	f	1	7	8
42	12	3	2	3	f	2	6	8
42	12	4	2.25	4	f	3	5	8
42	12	6	2.5	5	f	4	4	8
42	12	7	2.75	6	f	5	3	8
42	12	5	3	7	f	6	2	8
42	12	8	3.5	8	f	7	1	8
44	1	1	0	1	t	0	8	8
44	1	3	0.5	2	f	1	7	8
44	1	6	3	3	f	2	6	8
44	1	2	6	4	f	3	5	8
44	1	4	6.33	5	f	4	4	8
44	1	5	6.66	6	f	5	3	8
44	1	7	7	7	f	6	2	8
44	1	8	7.5	8	f	7	1	8
45	12	1	0	1	t	0	16	16
45	12	2	11	2	f	1	15	16
45	12	4	12	3	f	2	14	16
45	12	10	12.2	4	f	3	13	16
45	12	12	12.4	5	f	4	12	16
45	12	15	12.6	6	f	5	11	16
45	12	16	12.8	7	f	6	10	16
45	12	3	13	8	f	7	9	16
45	12	5	13.1429	9	f	8	8	16
45	12	7	13.2857	10	f	9	7	16
45	12	9	13.4286	11	f	10	6	16
45	12	11	13.5714	12	f	11	5	16
45	12	13	13.7142	13	f	12	4	16
45	12	14	13.8571	14	f	13	3	16
45	12	6	15	15	f	14	2	16
45	12	8	15.5	16	f	15	1	16
46	12	1	0	1	t	0	8	8
46	12	3	0.33	2	f	1	7	8
46	12	6	0.66	3	f	2	6	8
46	12	2	1	4	f	3	5	8
46	12	5	1.33	5	f	4	4	8
46	12	8	1.66	6	f	5	3	8
46	12	4	2	7	f	6	2	8
46	12	7	2.5	8	f	7	1	8
47	24	1	0	1	t	0	32	32
47	24	6	10	2	f	1	31	32
47	24	17	10.5	3	f	2	30	32
47	24	16	12	4	f	3	29	32
47	24	25	14	5	f	4	28	32
47	24	31	14.33	6	f	5	27	32
47	24	32	14.66	7	f	6	26	32
47	24	22	15	8	f	7	25	32
47	24	26	15.5	9	f	8	24	32
47	24	10	16	10	f	9	23	32
47	24	27	16.5	11	f	10	22	32
47	24	2	17	12	f	11	21	32
47	24	8	17.1429	13	f	12	20	32
47	24	13	17.2857	14	f	13	19	32
47	24	15	17.4286	15	f	14	18	32
47	24	24	17.5714	16	f	15	17	32
47	24	28	17.7142	17	f	16	16	32
47	24	29	17.8571	18	f	17	15	32
47	24	18	18	19	f	18	14	32
47	24	21	18.25	20	f	19	13	32
47	24	23	18.5	21	f	20	12	32
47	24	30	18.75	22	f	21	11	32
47	24	7	19	23	f	22	10	32
47	24	11	19.25	24	f	23	9	32
47	24	19	19.5	25	f	24	8	32
47	24	20	19.75	26	f	25	7	32
47	24	4	20	27	f	26	6	32
47	24	9	20.5	28	f	27	5	32
47	24	3	21	29	f	28	4	32
47	24	5	21.33	30	f	29	3	32
47	24	12	21.66	31	f	30	2	32
47	24	14	22	32	f	31	1	32
48	1	1	0	1	t	0	32	32
48	1	6	2	2	f	1	31	32
48	1	7	2.25	3	f	2	30	32
48	1	15	2.5	4	f	3	29	32
48	1	16	2.75	5	f	4	28	32
48	1	2	7	6	f	5	27	32
48	1	10	7.33	7	f	6	26	32
48	1	12	7.66	8	f	7	25	32
48	1	4	8	9	f	8	24	32
48	1	14	8.5	10	f	9	23	32
48	1	3	9	11	f	10	22	32
48	1	5	9.5	12	f	11	21	32
48	1	9	10	13	f	12	20	32
48	1	13	10.33	14	f	13	19	32
48	1	19	10.66	15	f	14	18	32
48	1	8	12	16	f	15	17	32
48	1	20	13	17	f	16	16	32
48	1	17	14	18	f	17	15	32
48	1	11	15	19	f	18	14	32
48	1	18	16	20	f	19	13	32
48	1	23	16.5	21	f	20	12	32
48	1	32	18	22	f	21	11	32
48	1	30	19	23	f	22	10	32
48	1	31	19.5	24	f	23	9	32
48	1	28	20	25	f	24	8	32
48	1	21	21	26	f	25	7	32
48	1	24	21.5	27	f	26	6	32
48	1	22	22	28	f	27	5	32
48	1	25	22.33	29	f	28	4	32
48	1	29	22.66	30	f	29	3	32
48	1	26	23	31	f	30	2	32
48	1	27	24	32	f	31	1	32
49	24	1	0	1	t	0	16	16
49	24	2	5	2	f	1	15	16
49	24	4	5.5	3	f	2	14	16
49	24	6	7	4	f	3	13	16
49	24	7	7.2	5	f	4	12	16
49	24	8	7.4	6	f	5	11	16
49	24	9	7.6	7	f	6	10	16
49	24	16	7.8	8	f	7	9	16
49	24	3	8	9	f	8	8	16
49	24	5	8.1429	10	f	9	7	16
49	24	10	8.2857	11	f	10	6	16
49	24	11	8.4286	12	f	11	5	16
49	24	12	8.5714	13	f	12	4	16
49	24	14	8.7142	14	f	13	3	16
49	24	15	8.8571	15	f	14	2	16
49	24	13	9	16	f	15	1	16
50	24	1	0	1	t	0	8	8
50	24	6	1	2	f	1	7	8
50	24	2	2	3	f	2	6	8
50	24	3	2.25	4	f	3	5	8
50	24	5	2.5	5	f	4	4	8
50	24	7	2.75	6	f	5	3	8
50	24	8	3	7	f	6	2	8
50	24	4	5	8	f	7	1	8
52	1	1	0	1	t	0	32	32
52	1	21	25	2	f	1	31	32
52	1	10	27	3	f	2	30	32
52	1	17	27.33	4	f	3	29	32
52	1	19	27.66	5	f	4	28	32
52	1	8	28	6	f	5	27	32
52	1	13	28.25	7	f	6	26	32
52	1	15	28.5	8	f	7	25	32
52	1	18	28.75	9	f	8	24	32
52	1	6	29	10	f	9	23	32
52	1	11	29.125	11	f	10	22	32
52	1	12	29.25	12	f	11	21	32
52	1	14	29.325	13	f	12	20	32
52	1	16	29.5	14	f	13	19	32
52	1	20	29.625	15	f	14	18	32
52	1	29	29.75	16	f	15	17	32
52	1	31	29.875	17	f	16	16	32
52	1	2	30	18	f	17	15	32
52	1	3	30.111	19	f	18	14	32
52	1	5	30.222	20	f	19	13	32
52	1	7	30.333	21	f	20	12	32
52	1	9	30.444	22	f	21	11	32
52	1	22	30.555	23	f	22	10	32
52	1	27	30.666	24	f	23	9	32
52	1	30	30.777	25	f	24	8	32
52	1	32	30.889	26	f	25	7	32
52	1	4	31	27	f	26	6	32
52	1	23	31.167	28	f	27	5	32
52	1	24	31.333	29	f	28	4	32
52	1	25	31.5	30	f	29	3	32
52	1	26	31.667	31	f	30	2	32
52	1	28	31.833	32	f	31	1	32
54	1	1	0	1	t	0	8	8
54	1	2	2	2	f	1	7	8
54	1	3	5	3	f	2	6	8
54	1	8	7	4	f	3	5	8
54	1	6	8	5	f	4	4	8
54	1	7	8.5	6	f	5	3	8
54	1	4	9	7	f	6	2	8
54	1	5	11	8	f	7	1	8
55	24	1	0	1	t	0	16	16
55	24	2	0.5	2	f	1	15	16
55	24	3	1	3	f	2	14	16
55	24	4	1.25	4	f	3	13	16
55	24	5	1.5	5	f	4	12	16
55	24	6	1.75	6	f	5	11	16
55	24	7	2	7	f	6	10	16
55	24	8	3	8	f	7	9	16
55	24	9	3.1429	9	f	8	8	16
55	24	10	3.2857	10	f	9	7	16
55	24	12	3.4286	11	f	10	6	16
55	24	13	3.5714	12	f	11	5	16
55	24	14	3.7142	13	f	12	4	16
55	24	15	3.8571	14	f	13	3	16
55	24	11	4	15	f	14	2	16
55	24	16	4.5	16	f	15	1	16
57	1	1	0	1	t	0	32	32
57	1	2	1	2	f	1	31	32
57	1	3	1.5	3	f	2	30	32
57	1	7	3	4	f	3	29	32
57	1	23	7	5	f	4	28	32
57	1	26	7.5	6	f	5	27	32
57	1	4	8	7	f	6	26	32
57	1	6	8.25	8	f	7	25	32
57	1	15	8.5	9	f	8	24	32
57	1	29	8.75	10	f	9	23	32
57	1	19	9	11	f	10	22	32
57	1	5	10	12	f	11	21	32
57	1	12	10.167	13	f	12	20	32
57	1	20	10.333	14	f	13	19	32
57	1	21	10.5	15	f	14	18	32
57	1	24	10.667	16	f	15	17	32
57	1	30	10.833	17	f	16	16	32
57	1	8	11	18	f	17	15	32
57	1	9	11.111	19	f	18	14	32
57	1	10	11.222	20	f	19	13	32
57	1	16	11.333	21	f	20	12	32
57	1	18	11.444	22	f	21	11	32
57	1	22	11.555	23	f	22	10	32
57	1	27	11.666	24	f	23	9	32
57	1	28	11.777	25	f	24	8	32
57	1	31	11.889	26	f	25	7	32
57	1	25	12	27	f	26	6	32
57	1	32	12.5	28	f	27	5	32
57	1	11	14	29	f	28	4	32
57	1	14	14.5	30	f	29	3	32
57	1	13	16	31	f	30	2	32
57	1	17	17	32	f	31	1	32
58	12	1	0	1	t	0	32	32
58	12	3	9	2	f	1	31	32
58	12	2	12	3	f	2	30	32
58	12	13	12.25	4	f	3	29	32
58	12	14	12.5	5	f	4	28	32
58	12	25	12.75	6	f	5	27	32
58	12	24	13	7	f	6	26	32
58	12	27	13.33	8	f	7	25	32
58	12	31	13.66	9	f	8	24	32
58	12	19	14	10	f	9	23	32
58	12	4	15	11	f	10	22	32
58	12	21	15.2	12	f	11	21	32
58	12	26	15.4	13	f	12	20	32
58	12	28	15.6	14	f	13	19	32
58	12	32	15.8	15	f	14	18	32
58	12	20	16	16	f	15	17	32
58	12	9	17	17	f	16	16	32
58	12	23	17.5	18	f	17	15	32
58	12	5	19	19	f	18	14	32
58	12	7	19.25	20	f	19	13	32
58	12	10	19.5	21	f	20	12	32
58	12	12	19.75	22	f	21	11	32
58	12	6	20	23	f	22	10	32
58	12	8	20.33	24	f	23	9	32
58	12	30	20.66	25	f	24	8	32
58	12	11	21	26	f	25	7	32
58	12	16	21.33	27	f	26	6	32
58	12	17	21.66	28	f	27	5	32
58	12	15	22	29	f	28	4	32
58	12	18	22.25	30	f	29	3	32
58	12	22	22.5	31	f	30	2	32
58	12	29	22.75	32	f	31	1	32
59	1	1	0	1	t	0	16	16
59	1	2	1	2	f	1	15	16
59	1	3	1.5	3	f	2	14	16
59	1	5	2	4	f	3	13	16
59	1	6	3	5	f	4	12	16
59	1	8	3.25	6	f	5	11	16
59	1	10	3.5	7	f	6	10	16
59	1	11	3.75	8	f	7	9	16
59	1	4	4	9	f	8	8	16
59	1	7	6	10	f	9	7	16
59	1	9	6.33	11	f	10	6	16
59	1	14	6.66	12	f	11	5	16
59	1	13	7	13	f	12	4	16
59	1	15	7.33	14	f	13	3	16
59	1	16	7.66	15	f	14	2	16
59	1	12	8	16	f	15	1	16
60	12	1	0	1	t	0	16	16
60	12	2	0.5	2	f	1	15	16
60	12	3	1	3	f	2	14	16
60	12	9	1.5	4	f	3	13	16
60	12	4	2	5	f	4	12	16
60	12	5	2.2	6	f	5	11	16
60	12	10	2.4	7	f	6	10	16
60	12	11	2.6	8	f	7	9	16
60	12	12	2.8	9	f	8	8	16
60	12	6	3	10	f	9	7	16
60	12	7	3.16	11	f	10	6	16
60	12	8	3.33	12	f	11	5	16
60	12	13	3.5	13	f	12	4	16
60	12	14	3.66	14	f	13	3	16
60	12	15	3.83	15	f	14	2	16
60	12	16	5	16	f	15	1	16
