# Supplementary material for: Imitation Combined with a Characteristic Stimulus Duration Results in Robust Collective Decision-Making
Source: PLoS One. 2015 Oct 14;10(10):e0140188. doi: 10.1371/journal.pone.0140188 (PMC4605660; doi:10.1371/journal.pone.0140188)
Supplement: S2 File — Each row corresponds to an individual in each replication. Columns: “Replic” = Replication number; “Initiator” = Identity of the initiator; “Ident” = Identity of the individual; “Latency” = Departure latency since the initiator stop; “Stop_Rank” = Stopping rank; “Status” = Status of the individual (“t” = initiator and “f” = naive individual); “n_ST” = Number of individuals in ST when the individual stops; “n_M” = Number of individuals in M when the individual stops; “Size” = Group Size. (TXT) [file pone.0140188.s017.txt]

Replic	Initiator	Ident	Latency	Stop_Rank	Status	n_ST	n_M	Size
1	1	1	0	1	t	0	32	32
1	1	12	2	2	f	1	31	32
1	1	14	3	3	f	2	30	32
1	1	19	3	3	f	2	30	32
1	1	23	3	3	f	2	30	32
1	1	24	3	3	f	2	30	32
1	1	4	4	7	f	6	26	32
1	1	6	4	7	f	6	26	32
1	1	7	4	7	f	6	26	32
1	1	11	4	7	f	6	26	32
1	1	18	4	7	f	6	26	32
1	1	20	4	7	f	6	26	32
1	1	21	4	7	f	6	26	32
1	1	25	4	7	f	6	26	32
1	1	32	4	7	f	6	26	32
1	1	3	5	16	f	15	17	32
1	1	15	5	16	f	15	17	32
1	1	2	6	18	f	17	15	32
1	1	16	6	18	f	17	15	32
1	1	22	6	18	f	17	15	32
1	1	26	6	18	f	17	15	32
1	1	13	7	22	f	21	11	32
1	1	17	7	22	f	21	11	32
1	1	28	7	22	f	21	11	32
1	1	30	7	22	f	21	11	32
1	1	5	8	26	f	25	7	32
1	1	9	8	26	f	25	7	32
1	1	10	8	26	f	25	7	32
1	1	27	8	26	f	25	7	32
1	1	31	8	26	f	25	7	32
1	1	29	9	31	f	30	2	32
1	1	8	10	32	f	31	1	32
11	24	1	0	1	t	0	16	16
11	24	7	2	2	f	1	15	16
11	24	8	2	2	f	1	15	16
11	24	14	2	2	f	1	15	16
11	24	6	3	5	f	4	12	16
11	24	10	3	5	f	4	12	16
11	24	11	3	5	f	4	12	16
11	24	12	3	5	f	4	12	16
11	24	15	3	5	f	4	12	16
11	24	16	3	5	f	4	12	16
11	24	2	4	11	f	10	6	16
11	24	3	4	11	f	10	6	16
11	24	4	4	11	f	10	6	16
11	24	9	4	11	f	10	6	16
11	24	13	5	15	f	14	2	16
11	24	5	7	16	f	15	1	16
12	1	1	0	1	t	0	32	32
12	1	20	2	2	f	1	31	32
12	1	2	3	3	f	2	30	32
12	1	21	3	3	f	2	30	32
12	1	22	3	3	f	2	30	32
12	1	3	4	6	f	5	27	32
12	1	19	4	6	f	5	27	32
12	1	29	4	6	f	5	27	32
12	1	32	4	6	f	5	27	32
12	1	27	5	10	f	9	23	32
12	1	28	5	10	f	9	23	32
12	1	16	6	12	f	11	21	32
12	1	17	6	12	f	11	21	32
12	1	24	6	12	f	11	21	32
12	1	30	6	12	f	11	21	32
12	1	31	6	12	f	11	21	32
12	1	6	7	17	f	16	16	32
12	1	15	7	17	f	16	16	32
12	1	18	7	17	f	16	16	32
12	1	23	7	17	f	16	16	32
12	1	26	7	17	f	16	16	32
12	1	5	8	22	f	21	11	32
12	1	7	8	22	f	21	11	32
12	1	10	8	22	f	21	11	32
12	1	11	8	22	f	21	11	32
12	1	12	8	22	f	21	11	32
12	1	25	8	22	f	21	11	32
12	1	8	9	28	f	27	5	32
12	1	9	9	28	f	27	5	32
12	1	13	9	28	f	27	5	32
12	1	4	10	31	f	30	2	32
12	1	14	11	32	f	31	1	32
13	24	1	0	1	t	0	32	32
13	24	6	8	2	f	1	31	32
13	24	7	9	3	f	2	30	32
13	24	15	10	4	f	3	29	32
13	24	31	10	4	f	3	29	32
13	24	28	11	6	f	5	27	32
13	24	32	11	6	f	5	27	32
13	24	2	12	8	f	7	25	32
13	24	13	12	8	f	7	25	32
13	24	26	12	8	f	7	25	32
13	24	3	13	11	f	10	22	32
13	24	4	13	11	f	10	22	32
13	24	5	13	11	f	10	22	32
13	24	9	13	11	f	10	22	32
13	24	8	14	15	f	14	18	32
13	24	11	14	15	f	14	18	32
13	24	16	14	15	f	14	18	32
13	24	17	14	15	f	14	18	32
13	24	20	14	15	f	14	18	32
13	24	25	14	15	f	14	18	32
13	24	27	14	15	f	14	18	32
13	24	18	15	22	f	21	11	32
13	24	19	16	23	f	22	10	32
13	24	21	16	23	f	22	10	32
13	24	29	16	23	f	22	10	32
13	24	30	16	23	f	22	10	32
13	24	14	17	27	f	26	6	32
13	24	10	18	28	f	27	5	32
13	24	22	18	28	f	27	5	32
13	24	24	20	30	f	29	3	32
13	24	12	21	31	f	30	2	32
13	24	23	21	31	f	30	2	32
14	1	1	0	1	t	0	16	16
14	1	2	2	2	f	1	15	16
14	1	3	2	2	f	1	15	16
14	1	6	4	4	f	3	13	16
14	1	8	5	5	f	4	12	16
14	1	11	5	5	f	4	12	16
14	1	4	6	7	f	6	10	16
14	1	14	6	7	f	6	10	16
14	1	15	6	7	f	6	10	16
14	1	7	7	10	f	9	7	16
14	1	10	7	10	f	9	7	16
14	1	5	8	12	f	11	5	16
14	1	9	8	12	f	11	5	16
14	1	12	8	12	f	11	5	16
14	1	16	11	15	f	14	2	16
14	1	13	14	16	f	15	1	16
16	1	1	0	1	t	0	32	32
16	1	13	0	1	f	0	32	32
16	1	2	1	3	f	2	30	32
16	1	7	1	3	f	2	30	32
16	1	32	1	3	f	2	30	32
16	1	9	2	6	f	5	27	32
16	1	12	2	6	f	5	27	32
16	1	14	2	6	f	5	27	32
16	1	31	2	6	f	5	27	32
16	1	8	3	10	f	9	23	32
16	1	10	3	10	f	9	23	32
16	1	17	3	10	f	9	23	32
16	1	19	3	10	f	9	23	32
16	1	26	3	10	f	9	23	32
16	1	3	4	15	f	14	18	32
16	1	4	4	15	f	14	18	32
16	1	5	4	15	f	14	18	32
16	1	15	4	15	f	14	18	32
16	1	16	4	15	f	14	18	32
16	1	21	4	15	f	14	18	32
16	1	6	5	21	f	20	12	32
16	1	11	5	21	f	20	12	32
16	1	18	5	21	f	20	12	32
16	1	24	5	21	f	20	12	32
16	1	25	5	21	f	20	12	32
16	1	28	5	21	f	20	12	32
16	1	29	5	21	f	20	12	32
16	1	20	6	28	f	27	5	32
16	1	22	6	28	f	27	5	32
16	1	23	6	28	f	27	5	32
16	1	27	6	28	f	27	5	32
16	1	30	8	32	f	31	1	32
18	1	1	0	1	t	0	8	8
18	1	2	3	2	f	1	7	8
18	1	4	3	2	f	1	7	8
18	1	5	3	2	f	1	7	8
18	1	6	4	5	f	4	4	8
18	1	3	5	6	f	5	3	8
18	1	7	5	6	f	5	3	8
18	1	8	5	6	f	5	3	8
2	12	1	0	1	t	0	8	8
2	12	5	4	2	f	1	7	8
2	12	7	4	2	f	1	7	8
2	12	2	6	4	f	3	5	8
2	12	3	6	4	f	3	5	8
2	12	4	6	4	f	3	5	8
2	12	8	7	7	f	6	2	8
2	12	6	8	8	f	7	1	8
22	24	1	0	1	t	0	32	32
22	24	10	1	2	f	1	31	32
22	24	28	1	2	f	1	31	32
22	24	29	1	2	f	1	31	32
22	24	11	2	5	f	4	28	32
22	24	27	2	5	f	4	28	32
22	24	7	3	7	f	6	26	32
22	24	23	3	7	f	6	26	32
22	24	31	3	7	f	6	26	32
22	24	2	4	10	f	9	23	32
22	24	3	4	10	f	9	23	32
22	24	4	4	10	f	9	23	32
22	24	6	4	10	f	9	23	32
22	24	16	4	10	f	9	23	32
22	24	19	4	10	f	9	23	32
22	24	26	4	10	f	9	23	32
22	24	5	5	17	f	16	16	32
22	24	13	5	17	f	16	16	32
22	24	14	5	17	f	16	16	32
22	24	15	5	17	f	16	16	32
22	24	24	5	17	f	16	16	32
22	24	8	6	22	f	21	11	32
22	24	18	6	22	f	21	11	32
22	24	30	6	22	f	21	11	32
22	24	12	7	25	f	24	8	32
22	24	17	7	25	f	24	8	32
22	24	20	7	25	f	24	8	32
22	24	21	7	25	f	24	8	32
22	24	22	7	25	f	24	8	32
22	24	9	8	30	f	29	3	32
22	24	25	8	30	f	29	3	32
22	24	32	9	32	f	31	1	32
23	24	1	0	1	t	0	8	8
23	24	2	1	2	f	1	7	8
23	24	3	1	2	f	1	7	8
23	24	4	2	4	f	3	5	8
23	24	5	2	4	f	3	5	8
23	24	7	2	4	f	3	5	8
23	24	8	2	4	f	3	5	8
23	24	6	4	8	f	7	1	8
24	24	1	0	1	t	0	32	32
24	24	14	7	2	f	1	31	32
24	24	2	8	3	f	2	30	32
24	24	11	8	3	f	2	30	32
24	24	23	8	3	f	2	30	32
24	24	7	9	6	f	5	27	32
24	24	8	9	6	f	5	27	32
24	24	16	9	6	f	5	27	32
24	24	19	11	9	f	8	24	32
24	24	3	12	10	f	9	23	32
24	24	4	13	11	f	10	22	32
24	24	6	13	11	f	10	22	32
24	24	10	13	11	f	10	22	32
24	24	17	13	11	f	10	22	32
24	24	24	13	11	f	10	22	32
24	24	27	13	11	f	10	22	32
24	24	12	14	17	f	16	16	32
24	24	18	14	17	f	16	16	32
24	24	20	14	17	f	16	16	32
24	24	25	14	17	f	16	16	32
24	24	29	14	17	f	16	16	32
24	24	32	14	17	f	16	16	32
24	24	5	15	23	f	22	10	32
24	24	22	15	23	f	22	10	32
24	24	21	16	25	f	24	8	32
24	24	26	16	25	f	24	8	32
24	24	28	16	25	f	24	8	32
24	24	30	16	25	f	24	8	32
24	24	31	17	29	f	28	4	32
24	24	9	22	30	f	29	3	32
24	24	13	22	30	f	29	3	32
24	24	15	23	32	f	31	1	32
25	1	1	0	1	t	0	16	16
25	1	2	1	2	f	1	15	16
25	1	13	1	2	f	1	15	16
25	1	3	2	4	f	3	13	16
25	1	4	2	4	f	3	13	16
25	1	5	2	4	f	3	13	16
25	1	7	2	4	f	3	13	16
25	1	8	2	4	f	3	13	16
25	1	9	2	4	f	3	13	16
25	1	12	2	4	f	3	13	16
25	1	15	2	4	f	3	13	16
25	1	16	2	4	f	3	13	16
25	1	6	3	13	f	12	4	16
25	1	10	3	13	f	12	4	16
25	1	11	3	13	f	12	4	16
25	1	14	3	13	f	12	4	16
26	24	1	0	1	t	0	8	8
26	24	5	1	2	f	1	7	8
26	24	2	2	3	f	2	6	8
26	24	3	2	3	f	2	6	8
26	24	8	3	5	f	4	4	8
26	24	7	4	6	f	5	3	8
26	24	6	5	7	f	6	2	8
26	24	4	8	8	f	7	1	8
27	12	1	0	1	t	0	32	32
27	12	15	5	2	f	1	31	32
27	12	24	5	2	f	1	31	32
27	12	14	6	4	f	3	29	32
27	12	2	7	5	f	4	28	32
27	12	26	7	5	f	4	28	32
27	12	4	8	7	f	6	26	32
27	12	9	8	7	f	6	26	32
27	12	10	8	7	f	6	26	32
27	12	12	8	7	f	6	26	32
27	12	17	8	7	f	6	26	32
27	12	23	8	7	f	6	26	32
27	12	27	8	7	f	6	26	32
27	12	25	9	14	f	13	19	32
27	12	28	9	14	f	13	19	32
27	12	30	9	14	f	13	19	32
27	12	3	10	17	f	16	16	32
27	12	13	10	17	f	16	16	32
27	12	16	10	17	f	16	16	32
27	12	19	10	17	f	16	16	32
27	12	29	10	17	f	16	16	32
27	12	32	10	17	f	16	16	32
27	12	31	11	23	f	22	10	32
27	12	5	12	24	f	23	9	32
27	12	18	12	24	f	23	9	32
27	12	20	12	24	f	23	9	32
27	12	11	13	27	f	26	6	32
27	12	21	13	27	f	26	6	32
27	12	8	15	29	f	28	4	32
27	12	6	16	30	f	29	3	32
27	12	7	17	31	f	30	2	32
27	12	22	17	31	f	30	2	32
28	1	1	0	1	t	0	32	32
28	1	6	1	2	f	1	31	32
28	1	11	2	3	f	2	30	32
28	1	19	2	3	f	2	30	32
28	1	9	3	5	f	4	28	32
28	1	10	3	5	f	4	28	32
28	1	8	4	7	f	6	26	32
28	1	12	4	7	f	6	26	32
28	1	17	4	7	f	6	26	32
28	1	18	4	7	f	6	26	32
28	1	24	4	7	f	6	26	32
28	1	25	4	7	f	6	26	32
28	1	26	4	7	f	6	26	32
28	1	2	5	14	f	13	19	32
28	1	15	5	14	f	13	19	32
28	1	22	5	14	f	13	19	32
28	1	32	5	14	f	13	19	32
28	1	4	6	18	f	17	15	32
28	1	5	6	18	f	17	15	32
28	1	27	6	18	f	17	15	32
28	1	28	6	18	f	17	15	32
28	1	3	7	22	f	21	11	32
28	1	30	7	22	f	21	11	32
28	1	14	8	24	f	23	9	32
28	1	16	8	24	f	23	9	32
28	1	20	8	24	f	23	9	32
28	1	29	9	27	f	26	6	32
28	1	7	10	28	f	27	5	32
28	1	13	10	28	f	27	5	32
28	1	23	10	28	f	27	5	32
28	1	31	10	28	f	27	5	32
28	1	21	12	32	f	31	1	32
29	12	1	0	1	t	0	8	8
29	12	4	2	2	f	1	7	8
29	12	7	2	2	f	1	7	8
29	12	8	2	2	f	1	7	8
29	12	5	3	5	f	4	4	8
29	12	6	3	5	f	4	4	8
29	12	3	4	7	f	6	2	8
29	12	2	5	8	f	7	1	8
30	12	1	0	1	t	0	8	8
30	12	2	1	2	f	1	7	8
30	12	5	2	3	f	2	6	8
30	12	6	2	3	f	2	6	8
30	12	3	3	5	f	4	4	8
30	12	4	3	5	f	4	4	8
30	12	7	3	5	f	4	4	8
30	12	8	4	8	f	7	1	8
32	1	1	0	1	t	0	8	8
32	1	5	2	2	f	1	7	8
32	1	2	3	3	f	2	6	8
32	1	6	4	4	f	3	5	8
32	1	7	4	4	f	3	5	8
32	1	3	5	6	f	5	3	8
32	1	4	5	6	f	5	3	8
32	1	8	6	8	f	7	1	8
33	12	1	0	1	t	0	16	16
33	12	3	2	2	f	1	15	16
33	12	5	2	2	f	1	15	16
33	12	4	4	4	f	3	13	16
33	12	6	4	4	f	3	13	16
33	12	12	4	4	f	3	13	16
33	12	2	5	7	f	6	10	16
33	12	8	6	8	f	7	9	16
33	12	9	6	8	f	7	9	16
33	12	10	6	8	f	7	9	16
33	12	13	6	8	f	7	9	16
33	12	15	6	8	f	7	9	16
33	12	11	7	13	f	12	4	16
33	12	14	7	13	f	12	4	16
33	12	16	7	13	f	12	4	16
33	12	7	8	16	f	15	1	16
35	1	1	0	1	t	0	32	32
35	1	29	0	1	f	0	32	32
35	1	7	1	3	f	2	30	32
35	1	30	2	4	f	3	29	32
35	1	3	3	5	f	4	28	32
35	1	8	3	5	f	4	28	32
35	1	13	3	5	f	4	28	32
35	1	19	3	5	f	4	28	32
35	1	22	3	5	f	4	28	32
35	1	27	3	5	f	4	28	32
35	1	28	3	5	f	4	28	32
35	1	5	4	12	f	11	21	32
35	1	9	4	12	f	11	21	32
35	1	14	4	12	f	11	21	32
35	1	20	4	12	f	11	21	32
35	1	21	4	12	f	11	21	32
35	1	23	4	12	f	11	21	32
35	1	24	4	12	f	11	21	32
35	1	25	4	12	f	11	21	32
35	1	26	4	12	f	11	21	32
35	1	6	5	21	f	20	12	32
35	1	16	5	21	f	20	12	32
35	1	17	5	21	f	20	12	32
35	1	31	5	21	f	20	12	32
35	1	2	6	25	f	24	8	32
35	1	4	6	25	f	24	8	32
35	1	12	6	25	f	24	8	32
35	1	32	6	25	f	24	8	32
35	1	10	7	29	f	28	4	32
35	1	15	7	29	f	28	4	32
35	1	18	7	29	f	28	4	32
35	1	11	8	32	f	31	1	32
36	24	1	0	1	t	0	16	16
36	24	10	0	1	f	0	16	16
36	24	3	1	3	f	2	14	16
36	24	9	1	3	f	2	14	16
36	24	12	1	3	f	2	14	16
36	24	14	1	3	f	2	14	16
36	24	16	1	3	f	2	14	16
36	24	2	2	8	f	7	9	16
36	24	5	2	8	f	7	9	16
36	24	6	2	8	f	7	9	16
36	24	8	2	8	f	7	9	16
36	24	11	2	8	f	7	9	16
36	24	4	3	13	f	12	4	16
36	24	13	3	13	f	12	4	16
36	24	7	4	15	f	14	2	16
36	24	15	5	16	f	15	1	16
38	1	1	0	1	t	0	16	16
38	1	4	1	2	f	1	15	16
38	1	5	1	2	f	1	15	16
38	1	12	2	4	f	3	13	16
38	1	7	3	5	f	4	12	16
38	1	13	3	5	f	4	12	16
38	1	6	4	7	f	6	10	16
38	1	11	4	7	f	6	10	16
38	1	14	4	7	f	6	10	16
38	1	16	4	7	f	6	10	16
38	1	2	5	11	f	10	6	16
38	1	8	5	11	f	10	6	16
38	1	9	5	11	f	10	6	16
38	1	3	6	14	f	13	3	16
38	1	10	7	15	f	14	2	16
38	1	15	9	16	f	15	1	16
39	24	1	0	1	t	0	8	8
39	24	4	2	2	f	1	7	8
39	24	5	2	2	f	1	7	8
39	24	6	2	2	f	1	7	8
39	24	3	3	5	f	4	4	8
39	24	2	4	6	f	5	3	8
39	24	8	4	6	f	5	3	8
39	24	7	7	8	f	7	1	8
4	1	1	0	1	t	0	16	16
4	1	14	2	2	f	1	15	16
4	1	2	3	3	f	2	14	16
4	1	3	3	3	f	2	14	16
4	1	7	3	3	f	2	14	16
4	1	8	3	3	f	2	14	16
4	1	10	3	3	f	2	14	16
4	1	12	3	3	f	2	14	16
4	1	5	4	9	f	8	8	16
4	1	6	4	9	f	8	8	16
4	1	9	4	9	f	8	8	16
4	1	11	4	9	f	8	8	16
4	1	15	4	9	f	8	8	16
4	1	16	4	9	f	8	8	16
4	1	13	5	15	f	14	2	16
4	1	4	7	16	f	15	1	16
40	12	1	0	1	t	0	32	32
40	12	5	3	2	f	1	31	32
40	12	3	5	3	f	2	30	32
40	12	4	5	3	f	2	30	32
40	12	6	5	3	f	2	30	32
40	12	15	5	3	f	2	30	32
40	12	18	5	3	f	2	30	32
40	12	26	5	3	f	2	30	32
40	12	2	6	9	f	8	24	32
40	12	8	6	9	f	8	24	32
40	12	9	6	9	f	8	24	32
40	12	11	6	9	f	8	24	32
40	12	17	6	9	f	8	24	32
40	12	19	6	9	f	8	24	32
40	12	23	6	9	f	8	24	32
40	12	24	6	9	f	8	24	32
40	12	27	6	9	f	8	24	32
40	12	29	6	9	f	8	24	32
40	12	30	6	9	f	8	24	32
40	12	20	7	20	f	19	13	32
40	12	21	7	20	f	19	13	32
40	12	22	7	20	f	19	13	32
40	12	25	7	20	f	19	13	32
40	12	31	7	20	f	19	13	32
40	12	7	8	25	f	24	8	32
40	12	12	8	25	f	24	8	32
40	12	13	8	25	f	24	8	32
40	12	14	8	25	f	24	8	32
40	12	32	8	25	f	24	8	32
40	12	28	9	30	f	29	3	32
40	12	16	10	31	f	30	2	32
40	12	10	11	32	f	31	1	32
42	12	1	0	1	t	0	8	8
42	12	2	2	2	f	1	7	8
42	12	4	3	3	f	2	6	8
42	12	5	3	3	f	2	6	8
42	12	8	4	5	f	4	4	8
42	12	3	5	6	f	5	3	8
42	12	6	5	6	f	5	3	8
42	12	7	5	6	f	5	3	8
44	1	1	0	1	t	0	8	8
44	1	2	2	2	f	1	7	8
44	1	3	2	2	f	1	7	8
44	1	5	2	2	f	1	7	8
44	1	6	3	5	f	4	4	8
44	1	4	4	6	f	5	3	8
44	1	7	4	6	f	5	3	8
44	1	8	5	8	f	7	1	8
46	12	1	0	1	t	0	8	8
46	12	6	2	2	f	1	7	8
46	12	7	2	2	f	1	7	8
46	12	3	3	4	f	3	5	8
46	12	8	3	4	f	3	5	8
46	12	2	5	6	f	5	3	8
46	12	5	5	6	f	5	3	8
46	12	4	8	8	f	7	1	8
47	24	1	0	1	t	0	32	32
47	24	22	3	2	f	1	31	32
47	24	6	4	3	f	2	30	32
47	24	15	6	4	f	3	29	32
47	24	31	6	4	f	3	29	32
47	24	4	7	6	f	5	27	32
47	24	8	7	6	f	5	27	32
47	24	12	7	6	f	5	27	32
47	24	13	7	6	f	5	27	32
47	24	27	7	6	f	5	27	32
47	24	28	7	6	f	5	27	32
47	24	3	8	12	f	11	21	32
47	24	11	8	12	f	11	21	32
47	24	14	8	12	f	11	21	32
47	24	25	8	12	f	11	21	32
47	24	29	8	12	f	11	21	32
47	24	32	8	12	f	11	21	32
47	24	2	9	18	f	17	15	32
47	24	7	9	18	f	17	15	32
47	24	16	9	18	f	17	15	32
47	24	18	9	18	f	17	15	32
47	24	24	9	18	f	17	15	32
47	24	9	10	23	f	22	10	32
47	24	17	10	23	f	22	10	32
47	24	23	10	23	f	22	10	32
47	24	26	10	23	f	22	10	32
47	24	5	11	27	f	26	6	32
47	24	10	11	27	f	26	6	32
47	24	21	11	27	f	26	6	32
47	24	30	11	27	f	26	6	32
47	24	19	12	31	f	30	2	32
47	24	20	12	31	f	30	2	32
49	24	1	0	1	t	0	16	16
49	24	2	1	2	f	1	15	16
49	24	3	3	3	f	2	14	16
49	24	4	3	3	f	2	14	16
49	24	8	3	3	f	2	14	16
49	24	11	3	3	f	2	14	16
49	24	13	3	3	f	2	14	16
49	24	5	4	8	f	7	9	16
49	24	7	4	8	f	7	9	16
49	24	9	4	8	f	7	9	16
49	24	10	4	8	f	7	9	16
49	24	12	4	8	f	7	9	16
49	24	15	4	8	f	7	9	16
49	24	16	4	8	f	7	9	16
49	24	6	5	15	f	14	2	16
49	24	14	5	15	f	14	2	16
5	12	1	0	1	t	0	32	32
5	12	26	3	2	f	1	31	32
5	12	14	4	3	f	2	30	32
5	12	23	4	3	f	2	30	32
5	12	24	4	3	f	2	30	32
5	12	27	4	3	f	2	30	32
5	12	29	4	3	f	2	30	32
5	12	31	4	3	f	2	30	32
5	12	13	5	9	f	8	24	32
5	12	19	5	9	f	8	24	32
5	12	21	5	9	f	8	24	32
5	12	28	5	9	f	8	24	32
5	12	30	5	9	f	8	24	32
5	12	32	5	9	f	8	24	32
5	12	2	6	15	f	14	18	32
5	12	5	6	15	f	14	18	32
5	12	6	6	15	f	14	18	32
5	12	8	6	15	f	14	18	32
5	12	17	6	15	f	14	18	32
5	12	20	6	15	f	14	18	32
5	12	25	6	15	f	14	18	32
5	12	4	7	22	f	21	11	32
5	12	15	7	22	f	21	11	32
5	12	16	7	22	f	21	11	32
5	12	3	8	25	f	24	8	32
5	12	7	8	25	f	24	8	32
5	12	9	8	25	f	24	8	32
5	12	12	8	25	f	24	8	32
5	12	11	9	29	f	28	4	32
5	12	18	9	29	f	28	4	32
5	12	22	9	29	f	28	4	32
5	12	10	10	32	f	31	1	32
50	24	1	0	1	t	0	8	8
50	24	7	0	1	f	0	8	8
50	24	8	0	1	f	0	8	8
50	24	2	1	4	f	3	5	8
50	24	5	2	5	f	4	4	8
50	24	4	3	6	f	5	3	8
50	24	6	3	6	f	5	3	8
50	24	3	6	8	f	7	1	8
54	1	1	0	1	t	0	8	8
54	1	2	1	2	f	1	7	8
54	1	3	1	2	f	1	7	8
54	1	8	1	2	f	1	7	8
54	1	4	2	5	f	4	4	8
54	1	6	2	5	f	4	4	8
54	1	5	3	7	f	6	2	8
54	1	7	4	8	f	7	1	8
55	24	1	0	1	t	0	16	16
55	24	2	0	1	f	0	16	16
55	24	3	0	1	f	0	16	16
55	24	4	0	1	f	0	16	16
55	24	5	0	1	f	0	16	16
55	24	6	0	1	f	0	16	16
55	24	7	0	1	f	0	16	16
55	24	8	0	1	f	0	16	16
55	24	9	0	1	f	0	16	16
55	24	16	0	1	f	0	16	16
55	24	11	1	11	f	10	6	16
55	24	15	1	11	f	10	6	16
55	24	14	2	13	f	12	4	16
55	24	10	3	14	f	13	3	16
55	24	12	3	14	f	13	3	16
55	24	13	4	16	f	15	1	16
59	1	1	0	1	t	0	16	16
59	1	2	1	2	f	1	15	16
59	1	4	2	3	f	2	14	16
59	1	8	2	3	f	2	14	16
59	1	5	3	5	f	4	12	16
59	1	6	3	5	f	4	12	16
59	1	15	3	5	f	4	12	16
59	1	14	4	8	f	7	9	16
59	1	3	5	9	f	8	8	16
59	1	10	5	9	f	8	8	16
59	1	7	6	11	f	10	6	16
59	1	9	6	11	f	10	6	16
59	1	11	9	13	f	12	4	16
59	1	13	10	14	f	13	3	16
59	1	12	12	15	f	14	2	16
59	1	16	14	16	f	15	1	16
6	24	1	0	1	t	0	8	8
6	24	8	4	2	f	1	7	8
6	24	2	5	3	f	2	6	8
6	24	4	5	3	f	2	6	8
6	24	3	6	5	f	4	4	8
6	24	5	6	5	f	4	4	8
6	24	7	6	5	f	4	4	8
6	24	6	7	8	f	7	1	8
60	12	1	0	1	t	0	16	16
60	12	11	0	1	f	0	16	16
60	12	4	1	3	f	2	14	16
60	12	7	1	3	f	2	14	16
60	12	12	1	3	f	2	14	16
60	12	14	1	3	f	2	14	16
60	12	15	1	3	f	2	14	16
60	12	5	2	8	f	7	9	16
60	12	6	2	8	f	7	9	16
60	12	16	2	8	f	7	9	16
60	12	13	3	11	f	10	6	16
60	12	8	4	12	f	11	5	16
60	12	9	4	12	f	11	5	16
60	12	2	5	14	f	13	3	16
60	12	3	8	15	f	14	2	16
60	12	10	20	16	f	15	1	16
7	12	1	0	1	t	0	16	16
7	12	4	3	2	f	1	15	16
7	12	3	5	3	f	2	14	16
7	12	8	5	3	f	2	14	16
7	12	5	6	5	f	4	12	16
7	12	6	6	5	f	4	12	16
7	12	7	6	5	f	4	12	16
7	12	2	7	8	f	7	9	16
7	12	9	7	8	f	7	9	16
7	12	14	7	8	f	7	9	16
7	12	11	8	11	f	10	6	16
7	12	16	8	11	f	10	6	16
7	12	12	9	13	f	12	4	16
7	12	10	11	14	f	13	3	16
7	12	13	11	14	f	13	3	16
7	12	15	11	14	f	13	3	16
9	1	1	0	1	t	0	8	8
9	1	7	1	2	f	1	7	8
9	1	2	2	3	f	2	6	8
9	1	5	2	3	f	2	6	8
9	1	6	3	5	f	4	4	8
9	1	3	4	6	f	5	3	8
9	1	4	6	7	f	6	2	8
9	1	8	15	8	f	7	1	8
